# Supplementary material for: Association of Non-Dipping Blood Pressure Patterns with Fetal Growth Restriction and Postpartum Chronic Hypertension in Gestational Hypertension
Source: Medicina (Kaunas). 2026 Feb 22;62(2):414. doi: 10.3390/medicina62020414 (PMC12943090; doi:10.3390/medicina62020414)
Supplement: Supplementary file 1 [file medicina-62-00414-s001.zip]

Archive with 1 entries (1 files):
- medicina-4151561-supplementary.pdf
